# Supplementary material for: Assessment of Sexual Function Following Hysterectomy: A Systematic Review and Meta-Analysis
Source: Med Sci (Basel). 2026 Jul 16;14(3):396. doi: 10.3390/medsci14030396 (PMC13413434; doi:10.3390/medsci14030396)
Supplement: Supplementary file 1 [file medsci-14-00396-s001.zip]

Archive with 7 entries (7 files):
- medsci-4339852 Figure S1  ROB2.png
- medsci-4339852 Figure S2  ROBINS-I.png
- medsci-4339852 Table S1  GRADE.pdf
- medsci-4339852 Table S2   Supplementary_indications.pdf
- medsci-4339852 Table S3   ISSM_MOOSE_ChecklistFSFI.pdf
- medsci-4339852 Table S4  PRISMA_flowchart_kesz.pdf
- medsci-4339852 Table S5  PRISMA_2020_checklistFSFI.pdf
